# Supplementary material for: Rab32‐related antimicrobial pathway is involved in the progression of dextran sodium sulfate‐induced colitis
Source: FEBS Open Bio. 2018 Sep 21;8(10):1658–68. doi: 10.1002/2211-5463.12514 (PMC6168699; doi:10.1002/2211-5463.12514)
Supplement: Supplementary file 6 — Table S1. The primers of the inflammatory response qPCR array. [file FEB4-8-1658-s006.xlsx]

## Sheet: Sheet1
Table S1. The primers of the inflammatory response qPCR array
UinGene	Symbol	Description	Forward primer	Reverse Primer
Mm.261496A3:A3:E79	ABCB5	ATP-binding cassette, sub-family B (MDR/TAP), member 5	CGGCACTGTGCTCTAGGATG	CCCTCTTTATGCCAGCGTC
Mm.333096	ABCG2	ATP binding cassette subfamily G member 2 (Junior blood group)	GAACTCCAGAGCCGTTAGGAC	CAGAATAGCATTAAGGCCAGGTT
Mm.288282	ALCAM	activated leukocyte cell adhesion molecule	ATGGCATCTAAGGTGTCCCCT	GTTGACAGTGTACCATCCAAGG
Mm.250866	ALDH1A1	aldehyde dehydrogenase family 1, subfamily A1 [Mus musculus	AACACAGGTTGGCAAGTTAATCA	TGCGACACAACATTGGCCTT
Mm.342683	ATXN1	ataxin 1	GCATGGTTTACAAGGAATGGGT	GCCCACTGTATTGGGAGGA
Mm.257460	BCL2	B cell leukemia/lymphoma 2	AGAGCGTCAACAGGGAGA	AGCCAGGAGAAATCAAACAG
Mm.25988	BCL2L10	Bcl2-like 10	TGGCTGTCAAGCAGAAGAGGGAT	CTCCAGAAGCCGAGCGGTAAAGG
Mm.289584	BMI1	Bmi1 polycomb ring finger oncogene	AAATCCCCACTTAATGTGTGTCC	CTTGCTGGTCTCCAAGTAACG
Mm.595	BMP7	bone morphogenetic protein 7	ACGGACAGGGCTTCTCCTAC	ATGGTGGTATCGAGGGTGGAA
Mm.116739	CCL20	chemokine (C-C motif) ligand 20	TGGGTTTCACAAGACAGA	TCTTAGGCTGAGGAGGTT
Mmu.3682	CCL21	C-C motif chemokine ligand 21	GTGATGGAGGGGGTCAGGA	GGGATGGGACAGCCTAAACT
Mm.12895	CCL22	chemokine (C-C motif) ligand 22	CAGGCAGGTCTGGGTGAA	TAAAGGTGGCGTCGTTGG
Mm.143745	CCL28	chemokine (C-C motif) ligand 28	AGAGTGAGTTCATGCAGCATC	CTGCTTCAAAGTACGATTGTGC
Mm.244263	CCL4	chemokine (C-C motif) ligand 4	CTCCTCTTGCTCGTGGCT	TCCTGAAGTGGCTCCTCC
Mm.284248	CCL5	chemokine (C-C motif) ligand 5	GACACCACTCCCTGCTGCTT	TGCTGCTGGTGTAGAAATACTCCTT
Mm.274927	CCR1	chemokine (C-C motif) receptor 1	GAAGCCTACCCCACAACTACAGAAT	CCACCACTCCAATGATGAACACTA
Mm.8021	CCR10	chemokine (C-C motif) receptor 10	GGACTTTACTCCGGGTACGAT	CAGGGAGACACTGGGTTGGA
Mm.6272	CCR2	chemokine (C-C motif) receptor 2	ACCTGTAAATGCCATGCAAGT	TGTCTTCCATTTCCTTTGATTTG
Mm.1337	CCR4	chemokine (C-C motif) receptor 4	TGTCCTCAGGATCACTTTCAGA	GGCATTCATCTTTGGAATCG
Mm.2932	CCR7	chemokine (C-C motif) receptor 7	ACTCTCCATCCACCGAATTG	CCTCATGTCAACCTGACTGG
Mm.440604	CCR9	chemokine (C-C motif) receptor 9	CTGGTATTGCACAAGAGTGAAGA	CCACACTGATGCACATGATGA
Mm.29742	CD24	CD24a antigen	TTCTGGCACTGCTCCTACC	GCGTTACTTGGATTTGGGGAA
Mm.245363	CD274	CD274 antigen	GCTCCAAAGGACTTGTACGTG	TGATCTGAAGGGCAGCATTTC
Mm.29798	CD34	CD34 antigen	CTTCCCCAACTGGCATACTGC	TCCAGAGCATTTGATTTCTCCC
Mm.249873	CD38	CD38 antigen	TCTCTAGGAAAGCCCAGATCG	AGAAAAGTGCTTCGTGGTAGG
Mm.271833	CD40	CD40 antigen	AGGGCTGTGGCAGTGTCTAC	GCCAGGAACACTGTCTGGTT
Mm.423621	CD44	CD44 antigen	AGAAAAATGGCCGCTACAGTATC	TGCATGTTTCAAAACCCTTGC
Mm.795	CSF1	colony stimulating factor 1 (macrophage)	TACAAGTGGAAGTGGAGGAG	GAGGGACATTGACAAACGAG
Mm.4922	CSF2	colony stimulating factor 2 (macrophage)	AACCAGGCCAAAAATGAGGAA	TCATTACGCAGGCACAAAAGC
Mm.1238	CSF3	colony stimulating factor 3 (macrophage)	GCAGGCTCTATCGGGTATTTCC	GGGCCACCCCTAGGTTTTC
Mm.390	CTLA4	cytotoxic T-lymphocyte-associated protein 4	CATGGTGTCGCCAGCTTTC	GGTAATCTAGGAAGCCCACTGTA
Mm.21013	CXCL1	chemokine (C-X-C motif) ligand 1	GCACCCAAACCGAAGTCA	AAGCCAGCGTTCACCAGA
Mm.877	CXCL10	chemokine (C-X-C motif) ligand 10	CACCTCAAGAACATCCAGAGCTT	CTCGCGACCATTCTTGAGTGT
Mm.131723	CXCL11	chemokine (C-X-C motif) ligand 11	GAAGGCTCATAAACGACA	TAACCACAGAAGGTAGCG
Mm.303231	CXCL12	chemokine (C-X-C motif) ligand 12	TGCATCAGTGACGGTAAACCA	CACAGTTTGGAGTGTTGAGGAT
Mm.4979	CXCL2	chemokine (C-X-C motif) ligand 2	CACCAACCACCAGGCTAC	TCAGGGTCAAGGCAAACT
Mm.766	CXCL9	chemokine (C-X-C motif) ligand 9	TCTCGGACTTCACTCCAACACA	AGGAAAAGAACAGCGGACTTCA
Mm.337035	CXCR1	chemokine (C-X-C motif) receptor 1	TCTGGACTAATCCTGAGGGTG	GCCTGTTGGTTATTGGAACTCTC
Mm.234466	CXCR2	chemokine (C-X-C motif) receptor 2	ATGCCCTCTATTCTGCCAGAT	GTGCTCCGGTTGTATAAGATGAC
Mm.12876	CXCR3	chemokine (C-X-C motif) receptor 3	CTCTTTGCCCTCCCAGATTTC	GGCATAGCAGTAGGCCATGAC
Mm.1401	CXCR4	chemokine (C-X-C motif) receptor 4	AACCTCTACAGCAGCGTTCTCATC	TGTTGGTGGCGTGGACAATA
Mm.6246	CXCR5	chemokine (C-X-C motif) receptor 5	TAAGGCGGTATTCATGCCTGT	GCTACTGCGAGGTGGAACA
Mm.214717	DKK1	dickkopf WNT signaling pathway inhibitor 1	TGCATGAGGCACGCTATGTG	GCGGCGTTGTGGTCATTAC
Mm.4875	DLL1	delta like canonical Notch ligand 1	CAGGACCTTCTTTCGCGTATG	AAGGGGAATCGGATGGGGTT
Mm.143719	DLL4	delta like canonical Notch ligand 4	CAGTTGCCCTTCAATTTCACCT	AGCCTTGGATGATGATTTGGC
Mm.128580	DNMT1	DNA methyltransferase (cytosine-5) 1	AAGAATGGTGTTGTCTACCGAC	CATCCAGGTTGCTCCCCTTG
Mm.252481	EGF	epidermal growth factor	CTCCCACCTACCCTCCTA	TGAACTGGCTCTGTCTGC
Mm.8534	EGFR	epidermal growth factor receptor	ATGGGAGCTGCCGTGTCA	GGAGGAATGCGTCATCTATGTTG
Mm.225297	ENG	endoglin	AGGGGTGAGGTGACGTTTAC	GTGCCATTTTGCTTGGATGC
Mm.4259	EPCAM	epithelial cell adhesion molecule	CTGGCGTCTAAATGCTTGGC	CCTTGTCGGTTCTTCGGACTC
Mm.290822	ERBB2	erb-b2 receptor tyrosine kinase 2	GAGACAGAGCTAAGGAAGCTGA	ACGGGGATTTTCACGTTCTCC
Mm.290853	ETFA	electron transferring flavoprotein, alpha polypeptide	TGCAAATGATTCCCTAGCACC	GCTACTAAGCAGGACACTTCAC
Mm.3355	FASLG	Fas ligand (TNF superfamily, member 6)	CAGCCCATGAATTACCCATGT	ATTTGTGTTGTGGTCCTTCTTCT
Mm.16340	FGFR2	fibroblast growth factor receptor 2	AATCTCCCAACCAGAAGCGTA	CTCCCCAATAAGCACTGTCCT
Mm.130227	FLOT2	flotillin 2	CGCTGTGAGGACGTAGAGAC	GCAGCACGACGTTCTTAATGT
Mm.182291	FOXP3	forkhead box P3	GAGAAAGCGGATACCAAA	AGCAGGGAGGAGTTCAGT
Mm.297906	FZD7	frizzled class receptor 7	GCCACACGAACCAAGAGGAC	CGGGTGCGTACATAGAGCATAA
Mm.313866	GATA3	GATA binding protein 3	CTCGGCCATTCGTACATGGAA	GGATACCTCTGCACCGTAGC
Mm.394930	GSK3B	glycogen synthase kinase 3 beta	GAAACGGAAGCCGCTGAA	ATGGCATAACCCTGTGAAACTG
Mm.15510	GZMA	granzyme A	TTTGGCAATAAGTCAGCTCCC	GGTGATGCCTCGCAAAATACC
Mm.14874	GZMB	granzyme B	TCTCGACCCTACATGGCCTTA	TCCTGTTCTTTGATGTTGTGGG
Mm.3879	HIF1A	hypoxia inducible factor 1, alpha subunit	TCGGCGAAGCAAAGAGTC	CCATCTGTGCCTTCATCTCA
Mm.2180	HLA-C	heat shock protein 90 alpha (cytosolic), class B member 1	AGCTGGACACCCCATCTTTG	GGACAGGGGCTGAATTGAGA
Mm.392	IDO1	indoleamine 2,3-dioxygenase 1	AGGATGCGTGACTTTGTGGAC	ATTTGAGGGCTCTTCCGACTT
Mm.491972	IFI204	interferon activated gene 204	CGGCTAAGAACCAAAAATCACAA	TGATTCATATTCAAATGGGTCTGTTG
Mm.425061	IFI205	interferon activated gene 205	AAGATCAAGGCATCTGGGAAAG	CCTCTGGGAATGTTCTGGTTC
Mm.24769	IFI47	interferon activated gene 47	CGAAGCAGATGAATCCGCTGA	TGCGTGGAAATTGGGTGTCC
Mm.502	IFNAR1	interferon (alpha and beta) receptor 1	GGGACTACATTGCGTCTGC	GCTTCCAGAACTGCTTTTTGA
Mm.268521	IGF1	insulin-like growth factor 1	CACAAACTCACCACCCTG	TGGAAACCCAGAACAAAA
Mm.277886	IKBKB	inhibitor of kappaB kinase beta	CCGGAAAGTGTCAGCTGTATC	CCTCAGCTGGAAGAAGGAGA
Mm.874	IL10	interleukin 10	GGGAAGACAATAACTGCACCCAC	GGATCATTTCCGATAAGGCTTGG
Mm.103783	IL12A	interleukin 12a	TCAGAATCACAACCATCAGCA	CGCCATTATGATTCAGAGACTG
Mm.239707	IL12B	interleukin 12B	TCCTGAAGTGTGAAGCACCAAAT	GAACTTCAAGTCCATGTTTCTTTGC
Mm.1284	IL13	interleukin 13	AGCCCTGGATTCCCTGAC	GCTGAGACCCTGAGCACTAG
Mm.4392	IL15	interleukin 15	CAGAGTTGGACGAAGACG	GAATGCCAGCCTCAGTTA
Mm.14190	IL2	interleukin 2	GTGCTCCTTGTCAACAGCG	GGGGAGTTTCAGGTTCCTGTA
Mm.125482	IL23A	interleukin 23A	TTGAAGCCAAAGGCACACAGT	AGCCTTAGGCCACCTGATCATT
Mm.276360	IL4	interleukin 4	TCCTGCTCTTCTTTCTCG	TTCTCCTGTGACCTCGTT
Mm.64326	IL8	interleukin 8	TCGAGACCATTTACTGCAACAG	CATTGCCGGTGGAAATTCCTT
Mm.105218	IRF1	interferon regulatory factor 1	GCACCACTGATCTGTATAACCTACA	CCTCATCCTCGTCTGTTGC
Mm.3960	IRF3	interferon regulatory factor 3	ATGGCTGACTTTGGCATCTT	CGTCCGGCTTATCCTTCC
Mm.5007	ITGA2	integrin alpha 2	TACAGCAGCTTACGAACCCAC	CTGGTGAGGGTCAATCCCA
Mm.31903	ITGA4	integrin alpha 4	GGCACTCCTACAACCTGG	AGGATTGACCACTGAGGC
Mm.225096	ITGA6	integrin alpha 6	TGCAGAGGGCGAACAGAAC	CGTGCTGCCGTTTCTCATATC
Mm.263396	ITGB1	integrin beta 1 (fibronectin receptor beta)	TCCTACTGGTCCCGACATCATC	CAAGGCCAATAAGAACAATTCCA
Mm.22398	JAG1	jagged 1	CAGGTCTTACCACCGAACA	ACAGGGAAGGCTCACAGG
Mm.275839	JAK2	Janus kinase 2	CCTCGTCGTCATTCCCTTTC	GCATTCTTTGCCCATCCAG
Mm.247073	KIT	KIT proto-oncogene receptor tyrosine kinase	ATGAAGACTTGCTGGGACGC	GGAGTAAATGTGCTTGGTGCTG
Mm.45124	KITLG	kit ligand	GAATCTCCGAAGAGGCCAGAA	GCTGCAACAGGGGGTAACAT
Mm.4325	KLF4	Kruppel-like factor 4 (gut)	GGCGAGTCTGACATGGCTG	GCTGGACGCAGTGTCTTCTC
Mm.34083	LATS1	large tumor suppressor 1	TGGTGACTCTGGGGATAAAGAA	GGGAGTAACTCTGAATCCGAGAC
Mm.302567	LIN28A	lin-28 homolog A	GGCATCTGTAAGTGGTTCAACG	GCCAGTGACACGGATGGATT
Mm.440328	LIN28B	lin-28 homolog B	AGAATGCAGTCTACCTCCTCAG	CCTCCCACTTCTCTTGGTGC
Mm.51116	MAML1	mastermind like transcriptional coactivator 1	GCCCGACGAAGACATGAAGG	CTTGTGGAGAACCTAACTGCTC
Mm.101559	MB21D1	Mab-21 domain containing 1	CAGGAAGGAACCGGACAAGC	CCGACTCCCGTTTCTGCATT
Mm.290320	MCP1	mast cell protease 1	GTTGACCCGTAAATCTGA	GAAAGGGAATACCATAACAT
Mm.239655	MERTK	c-mer proto-oncogene tyrosine kinase	TGCGTTTAATCACACCATTGGA	TGCCCCGAGCAATTCCTTTC
Mm.18802	MICA	RIKEN cDNA 1300017J02 gene	AGTTTCTTTCTGCCTTTCGG	ACTGGTCACATTTGGTCCTCT
Mm.233503	MICB	MHC class I polypeptide-related sequence B	CCTGAGGCATGGCAACCATAG	CCGCCAATACAACAGGGAGTG
Mm.2326	MIF	macrophage migration inhibitory factor (glycosylation-inhibiting factor)	GAGGGGTTTCTGTCGGAGC	GTTCGTGCCGCTAAAAGTCA
Mm.4046	MS4A1	membrane-spanning 4-domains, subfamily A, member 1	GCTCCAAAAGTGAACCTCAAAAG	CCCAGGGTAATATGGAAGAGGC
Mm.16193	MUC1	mucin 1, transmembrane	CGTCAGGCTCAGCTATCATTC	GGGTATTGACTTGGCACTGAA
Mm.33996	MX1	MX dynamin-like GTPase 1	GACCATAGGGGTCTTGACCAA	AGACTTGCTCTTTCTGAAAAGCC
Mm.2444	MYC	myelocytomatosis oncogene	GCGTGACCAGATCCCTGAAT	AGGTTGTGAGGTTAGGCTTTGAG
Mm.6047	NANOG	Nanog homeobox	AGGACAGGTTTCAGAAGCAGA	CCATTGCTAGTCTTCAACCACTG
Mm.256765	NFKB1	nuclear factor of kappa light polypeptide gene enhancer in B cells 1, p105	TACACTTAGCCATCATCCACCTCC	AACCCTCAGCAAATCCTCTACTACATC
Mm.2893	NOS2	nitric oxide synthase 2, inducible	GTCTTTGACGCTCGGAACTGTAG	TGAAGTCATGTTTGCCGTCACT
Mm.290610	NOTCH1	notch 1	GAACCCTTTCTACCGCTGTCTAT	GAAGTTGAGGGAGCAGTCGC
Mm.254017	NOTCH2	notch 2	ATGTGGACGAGTGTCTGTTGC	GGAAGCATAGGCACAGTCATC
Mm.28209	P53/TP53	transformation related protein 53	CTATGGCTTCCACCTGGGCTTCC	CTCCGTCATGTGCTGTGACTTCTTGTA
Mm.5024	PDCD1	programmed cell death 1	CCCAGCAACCAGACTGAAAAAC	CTGGACGGGTTGGCTCAA
Mm.17031	POU5F1	POU domain, class 5, transcription factor 1	AGAGGATCACCTTGGGGTACA	CGAAGCGACAGATGGTGGTC
Mm.240313	PRF1	perforin 1 (pore forming protein)	AAAAACTCCCTAATGAGAGACGC	ACACGCCAGTCGTTATTGATATT
Mm.6250	PROM1	prominin 1	CCTCCTGGTGATTTGTCTGCT	CTTTGGGTTTTAGTTGGTCCTTTA
Mm.228798	PTCH1	patched 1	GCCTTCGCTGTGGGATTAAAG	CTTCTCCTATCTTCTGACGGGT
Mm.292547	PTGS2	prostaglandin-endoperoxide synthase 2	ATGAGTGGTAGCCAGCAAAGC	AGAAACGGAACTAAGAGGAGCAG
Mm.391573	PTPRC	protein tyrosine phosphatase, receptor type, C	TCAATAGCCTTGCTTGTTGTTTT	CTGCTTTTCATCATCCCTTTCA
Mm.4372	RORC	RAR-related orphan receptor gamma	GACCCACACCTCACAAATTGA	AGTAGGCCACATTACACTGCT
Mm.390480	SAV1	salvador family WW domain containing 1	ATGCTGTCCCGCAAGAAAAC	AATGAAGGCATGAGATTCCGC
Mm.29279	SMO	smoothened, frizzled class receptor	CAATCGCTACCCTGCGGTTAT	CTGCTCGGCAAACAATCTCTC
Mm.65396	SOX2	SRY (sex determining region Y)-box 2	GCGGAGTGGAAACTTTTGTCC	GGGAAGCGTGTACTTATCCTTCT
Mm.288474	SPP1	secreted phosphoprotein 1	GGAGGAAACCAGCCAAGG	TGCCAGAATCAGTCACTTTCAC
Mm.277406	STAT1	signal transducer and activator of transcription 1	GCGCATGCAACTGGCATAT	TGCTGAAGCTCGAACCACTGT
Mm.249934	STAT3	signal transducer and activator of transcription 3	GTTCCTGGCACCTTGGATT	CAACGTGGCATGTGACTCTT
Mm.277403	STAT5	signal transducer and activator of transcription 5	CGCCAGATGCAAGTGTTGTAT	TCCTGGGGATTATCCAAGTCAAT
Mm.268483	TAZ	tafazzin	ATGCCCCTCCATGTGAAGTG	GTGCCAACTAGGCCCATGAC
Mm.94519	TBX21	T-box 21	AGCAAGGACGGCGAATGTT	GGGTGGACATATAAGCGGTTC
Mm.248380	TGFB1	transforming growth factor, beta 1	GATACGCCTGAGTGGCTGTC	GCTGATCCCGTTGATTTCC
Mm.3951	THY1	thymus cell antigen 1, theta	GCTCTCAGTCTTGCAGGTGTC	CAGGCGAAGGTTTTGGTTCA
Mm.38049	TLR4	toll-like receptor 4	GGACTCTGATCATGGCACTG	CTGATCCATGCATTGGTAGGT
Mm.1062	TNFSF10	tumor necrosis factor (ligand) superfamily, member 10	GAAAGAGGCCCGCAGAGCCATAC	GCAAACAAGCAAAGGAGGACTGG
Mm.282184	VEGFA	vascular endothelial growth factor A	ACACGGTGGTGGAAGAAG	AAGATGAGGAAGGGTAAGC
Mm.1123	WNT1	wingless-type MMTV integration site family, member 1	TTCGGCAAGATCGTCAACCG	GCCAAAGAGGCGACCAAAATC
Mm.31267	WWC1	WW, C2 and coiled-coil domain containing 1	TGCTGAGGGAAACCAAAGCC	CTGGACCATAGGTCGGAGTG
Mm.221992	YAP1	yes-associated protein 1	ACCCTCGTTTTGCCATGAAC	TGTGCTGGGATTGATATTCCGTA
Mm.328431	Actb	actin, beta	GATCTGGCACCACACCTTC	ATCTTTTCACGGTTGGCCTT
Mm.343110	GAPDH	glyceraldehyde-3-phosphate dehydrogenase	GGGTGTGAACCACGAGAAATATG	GCAGTGATGGCATGGACTGT
