# Supplementary material for: Rab32‐related antimicrobial pathway is involved in the progression of dextran sodium sulfate‐induced colitis
Source: FEBS Open Bio. 2018 Sep 21;8(10):1658–68. doi: 10.1002/2211-5463.12514 (PMC6168699; doi:10.1002/2211-5463.12514)
Supplement: Supplementary file 7 — Table S2. Sequences of primers used for qPCR amplification. [file FEB4-8-1658-s007.xlsx]

## Sheet: Sheet1
Table S2. Sequences of primers used for qPCR amplification
Genes	Forward primer	Reverse Primer
IL1α	TTGGTTAAATGACCTGCAACA	GAGCGCTCACGAACAGTTG
IL1β	TGTAATGAAAGACGGCACACC	TCTTCTTTGGGTATTGCTTGG
IL6	GATGGATGCTACCAAACTGGAT	CCAGGTAGCTATGGTACTCCAGA
IL17	TGCTGTTGCTGCTGCTGA	CGTGGAACGGTTGAGGTAG
IFNγ	CTGCTGATGGGAGGAGATGTCT	TGCTGTCTGGCCTGCTGTTA
TNFα	TCTCATTCCTGCTTGTGG	ACTTGGTGGTTTGCTACG
16S rDNA	GTGSTGCAYGGYTGTCGTCA	ACGTCRTCCMCACCTTCCTC
GAPDH	GGGTGTGAACCACGAGAAATATG	GCAGTGATGGCATGGACTGT
